# Supplementary material for: Postoperative Bleeding After Dental Implant Surgery in Patients on Direct Oral Anticoagulants: A Retrospective Case–Control Study
Source: Dent J (Basel). 2025 Dec 3;13(12):576. doi: 10.3390/dj13120576 (PMC12732248; doi:10.3390/dj13120576)
Supplement: Supplementary file 1 [file dentistry-13-00576-s001.zip]

Archive with 1 entries (1 files):
- dentistry-3893429-supplementary.pdf
